# Supplementary material for: Large-Scale and Flexible Self-Powered Triboelectric Tactile Sensing Array for Sensitive Robot Skin
Source: Polymers (Basel). 2017 Nov 7;9(11):586. doi: 10.3390/polym9110586 (PMC6418621; doi:10.3390/polym9110586)
Supplement: Supplementary file 1 [file polymers-09-00586-s001.zip]

Archive with 6 entries (6 files):
- Vedio S2.mp4
- Vedio S3.mp4
- Vedio S4.mp4
- Vedio S5.mp4
- Vedio S6.mp4
- Vedio S1.mp4
